# Supplementary material for: Integrating Diagnostic Tools for Early Recognition of Rumenitis in a Neonatal Calf
Source: Animals (Basel). 2026 Mar 11;16(6):870. doi: 10.3390/ani16060870 (PMC13023322; doi:10.3390/ani16060870)
Supplement: Supplementary file 1 [file animals-16-00870-s001.zip]

Archive with 2 entries (2 files):
- Table Sx biochemistry.pdf
- Video S1.MTS
